# Supplementary material for: Differential regulation of riboflavin supply genes in Vibrio cholerae
Source: Gut Pathog. 2017 Feb 15;9:10. doi: 10.1186/s13099-017-0159-z (PMC5312566; doi:10.1186/s13099-017-0159-z)
Supplement: Supplementary file 3 — Additional file 3. List of primers used in this study. [file 13099_2017_159_MOESM3_ESM.xlsx]

## Sheet: rtPCR
		Columna1	Columna2	Columna3
		Reverse transcriptase PCR assay primers
		Primer	Sequence (5' -3')	Gen junction
		VC2275 Fw HinIII	TTT AAGCTT GTCACTGTCTCAACCGAGTCCG	crl-proB
		proB Rv SpeI	ttt act a GT CAGCTTCACAACAACCGTTTGTGG
		proB Fw	CCTACTCCAATGACGAGTTGGC	proB-proA
		proA Rv	CGGTAGCCAGTTGGAAAGAGG
		proA Fw HindIII	TTT AAGCTTAGAGCTCACCAGCTACAAGTGG	proA-nrdR
		nrdR Rv KpnI	TTT GGT ACC AGACGTGAATCGATCACTTTGG
		nrdrR Fw	GAAGTTCCGAGTAAACTGATTGG	nrdR-ribD
		ribD Rv	ACATCATTTGATGATCAAAAGAGG
		ribD Fw	AAACTGATGGGCAGTGATGGC	ribD-ribE
		ribE rv	ACATCTACACTGATGGTGACG
		ribE Fw	CAAGGTCAACAAGAGAGTGAACC	ribE-ribA
		ribA-COG3236 Rv	TGCTGGCGTAATGTGCTCAGC
		ribA-COG3236 Fw PstI	ttt ctgcag CTCAATGTGGTCGAATACGTCTGC	ribA-ribH
		ribH Rv Spel	ttt act agt GCTGGGAAACCACCCTCGATCAC
		ribH Fw	AGGTCTGGCACAAGTGTCTCTGG	ribH-nusB
		nusB Rv	CTTGTAGCGCAAATTGACGTGC
		nusB Fw	CGTGAAGACGTACCATACAAAG	nusB-thiL
		thiL Rv	TCCAGACTCTTTGGTTGAAACGC
		thiL Fw	TGGCAACTGGCTGGGTATGATC	thiL-pgpA
		pgpA Rv	TTATGCCGATGAGGCTAGCGAAC
		VC1261 Fw HinIII	TTT AAGCTTGCGGTGCAAAGTGGA GTCTCG	VC1261-ribA2
		ribA Rv KpnI	TTT GGT ACC GAATTTCTGTAACGGGATGCACG
		ribA2 Fw	CCTGAAAGCCAAAGTTTCTCACG	ribA2-VC1264
		VC1264 Rv	GGAAGAGAGAATAGACTTAACGT
		VCA1062 Fw PstI	ttt ctgcag GTGCGATTTACCGCTCACAGC	potE-ribB
		ribB Rv Spel	ttt act a GTGCGTTTTCTACACGAGTAATGG
		VCA1006 Fw HinIII	TTT AAGCTTATGTGCAAGTCAGCGTCAATGG	osmC-omP
		VCA1008 Rv KpnI	TTT GGTACCGAACTGCTACCTGCGATTGCTGC
		VCA1008 Fw HindIII	TTT AAGCTT CTTTGAACTCACTGGTCGCTACG	omP-ribN
		ribN Rv KpnI	TTT GGT ACC GGAAGGCCAAATTGAATGCTGGC
		ribN Fw	GTTAGTGTTTGGTTGGGTACCACC	ribN-grX
		VCA1011 Rv	GTGAGTGTACATTCTCCGCAAGG
		VCA1011 Fw	TCGAAACTACGCGTGTAGCTCC	grX-VCA1012
		VCA1012 Rv	GCTACATCCCAGTGATGATTGG
		Real time PCR primers
		Primer	Sequence (5' -3')
		ribA2 FW	GCGGATACCACCCAAGAAGC
		ribA2 RV	CCAATACCTCGCCCTTCTTGACG
		ribB FW	GCGCAAGCCGATCGCTTAGC
		ribB RV	GCCAAATCTTCTGGCTTTGC
		ribD FW	GCCGGGATTGAGGTTGAAAGTGG
		ribD RV	CGTGCTGCAGGAGAGGTAATCC
		ribN FW	CGGTGCGATGATCATCTTCG
		ribN RV	CGCCAGCAATAAGTTAAACG
		gyrB FW	CGTGAAGCGGCGCGTAAAGC
		gyrB RV	CGGCCTTGTTTGGCTGAACC
		16s FW	CAGCCACACTGGAACTGAGA
		16s RV	GTTAGCCGGTGCTTCTTCTG
		ribN mutagenesis primers
		Primer	Sequence (5' -3')
		ribNH1P1	ATGAGCATTAAACATCACCCATTGCAAGGTGCGCTTTGGATGCTGGTGTAGGC TGG AGCTGCTTC
		ribNH2P2	TTAGGCGATGTTTCTTTCACGCCGT GATTTTTTTGTTTCCCATTGCATATGAAT ATCCTCCTTAG
		ribN clonning plasmid primer
		ribNRvFLAGPstI	CACGGCGTGAAAGAAACATCGCCGATTATTTTGATGATGATGATTTTTAACTGCAGAAA

## Sheet: qPCR
	5´ a 3´
ribA FW	GCGGATACCACCCAAGAAGC
ribA RV	CCAATACCTCGCCCTTCTTGACG
ribB FW	GCGCAAGCCGATCGCTTAGC
ribB RV	GCCAAATCTTCTGGCTTTGC
ribD FW	GCCGGGATTGAGGTTGAAAGTGG
ribD RV	CGTGCTGCAGGAGAGGTAATCC
ribN FW	CGGTGCGATGATCATCTTCG
ribN RV	CGCCAGCAATAAGTTAAACG
gyrB FW	CGTGAAGCGGCGCGTAAAGC
gyrB RV	CGGCCTTGTTTGGCTGAACC
16s FW	CAGCCACACTGGAACTGAGA
16s RV	GTTAGCCGGTGCTTCTTCTG
